# Supplementary material for: Antibacterial Activities of Selected Pure Compounds Isolated from Gut Bacteria of Animals Living in Polluted Environments
Source: Antibiotics (Basel). 2020 Apr 17;9(4):190. doi: 10.3390/antibiotics9040190 (PMC7235713; doi:10.3390/antibiotics9040190)
Supplement: Supplementary file 1 [file antibiotics-09-00190-s001.zip]

Archive with 2 entries (2 files):
- Supplementary Fig S1-3.pdf
- Supplementary Fig S4-S5.pdf
